# Supplementary material for: Antidepressant-like Effects of Garcinia nigrolineata Resin Extract in a Chronic Mild Stress Mouse Model: Modulation of Monoaminergic and HPA-Axis Pathways
Source: Plants (Basel). 2025 Nov 30;14(23):3651. doi: 10.3390/plants14233651 (PMC12693764; doi:10.3390/plants14233651)
Supplement: Supplementary file 1 [file plants-14-03651-s001.zip]

Archive with 1 entries (1 files):
- plants-3973351-supplementary.pdf
